# Supplementary material for: Pseudoislet Aggregation of Pancreatic β-Cells Improves Glucose Stimulated Insulin Secretion by Altering Glucose Metabolism and Increasing ATP Production
Source: Cells. 2022 Jul 29;11(15):2330. doi: 10.3390/cells11152330 (PMC9367366; doi:10.3390/cells11152330)
Supplement: Supplementary file 1 [file cells-11-02330-s001.zip]

Archive with 1 entries (1 files):
- cells-1812680-supplementary.pdf
